# Supplementary material for: Advancing transcriptomic profiling of airborne bacteria
Source: Appl Environ Microbiol. 2025 Apr 28;91(5):e00148-25. doi: 10.1128/aem.00148-25 (PMC12093975; doi:10.1128/aem.00148-25)
Supplement: Supplemental tables — Tables S1 and S2. [file aem.00148-25-s0001.xlsx]

## Sheet: SI Table 1
Table S1: Publications that employ molecular methods to investigate bioaerosol metabolic functionality and activity while airborne. Publications that used molecular methods to solely examine aspects of the microbiome that were not metabolic functionality (e.g. microbial diversity) are not included. Studies are broken out by methodology and publication years were used in the generation of Figure 2…
	Citation	Publication Year	Type of microorganism	Location	Sampling mode
Transcriptome analyses to study metabolic functionality
1	Amato P, Besaury L, Joly M, Penaud B, Deguillaume L, Delort AM. 2019. Metatranscriptomic exploration of microbial functioning in clouds. Sci Rep 9:1–12.	2019	Atmospheric microbiome	Puy de Dôme, France	Impactor, filtration
2	Barnes NM, Wu H. 2022. Mechanisms regulating the airborne survival of Klebsiella pneumoniae under different relative humidity and temperature levels. Indoor Air 32.	2022	Klebsiella pneumoniae	Laboratory study	SKC Biosampler
3	Lallement A, Besaury L, Tixier E, Sancelme M, Amato P, Vinatier V, Canet I, Polyakova O V., Artaev VB, Lebedev AT, Deguillaume L, Mailhot G, Delort AM. 2018. Potential for phenol biodegradation in cloud waters. Biogeosciences 15:5733–5744.	2018	Atmospheric microbiome	Puy de Dôme, France	Impactor, filtration
4	Ng TW, Ip M, Chao CYH, Tang JW, Lai KP, Fu SC, Leung WT, Lai KM. 2018. Differential gene expression in Escherichia coli during aerosolization from liquid suspension. Appl Microbiol Biotechnol 102:6257–6267.	2018	Escherichia coli	Laboratory study	Filtration
5	Peguilhan R, Rossi F, Joly M, Nasr E, Batut B, Enault F, Ervens B, Amato P. 2024. Clouds influence the functioning of airborne microorganisms. Biogeosciences, preprint 1–27.	2024	Atmospheric microbiome	Puy de Dôme, France	Impactor, filtration
Metagenomics used to infer functionality
1	Aalismail NA, Ngugi DK, Díaz-Rúa R, Alam I, Cusack M, Duarte CM. 2019. Functional metagenomic analysis of dust-associated microbiomes above the Red Sea. Sci Rep 9:1–12.	2019	Atmospheric microbiome	Red Sea	Filtration
2	Abd Aziz A, Lee K, Park B, Park H, Park K, Choi IG, Chang IS. 2018. Comparative study of the airborne microbial communities and their functional composition in fine particulate matter (PM2.5) under non-extreme and extreme PM2.5 conditions. Atmos Environ 194:82–92.	2018	Atmospheric microbiome	Republic of Korea	Filtration
3	Gao FZ, He LY, Bai H, He LX, Zhang M, Chen ZY, Liu YS, Ying GG. 2023. Airborne bacterial community and antibiotic resistome in the swine farming environment: Metagenomic insights into livestock relevance, pathogen hosts and public risks. Environ Int 172:107751.	2023	Airborne bacteria	China	Filtration
4	Gat D, Zimmermann R, Rudich Y. 2022. Functional Genes Profile of Atmospheric Dust in the East Mediterranean Suggests Widespread Anthropogenic Influence on Aerobiome Composition. J Geophys Res Biogeosciences 127:e2022JG007022.	2022	Atmospheric microbiome	Israel	Filtration
5	He P, Wu Y, Huang W, Wu X, Lv J, Liu P, Bu L, Bai Z, Chen S, Feng W, Yang Z. 2020. Characteristics of and variation in airborne ARGs among urban hospitals and adjacent urban and suburban communities: A metagenomic approach. Environ Int 139:105625.	2020	Airborne bacteria	China	Filtration
6	Hu J, Zhao F, Zhang XX, Li K, Li C, Ye L, Li M. 2018. Metagenomic profiling of ARGs in airborne particulate matters during a severe smog event. Sci Total Environ 615:1332–1340.	2018	Airborne bacteria	China	Filtration
7	King P, Pham LK, Waltz S, Sphar D, Yamamoto RT, Conrad D, Taplitz R, Torriani F, Forsyth RA. 2016. Longitudinal metagenomic analysis of hospital air identifies clinically relevant microbes. PLoS One 11:e0160124.	2016	Airborne bacteria & fungi	Hospital, USA	Filtration
8	Lallement A, Besaury L, Tixier E, Sancelme M, Amato P, Vinatier V, Canet I, Polyakova O V., Artaev VB, Lebedev AT, Deguillaume L, Mailhot G, Delort AM. 2018. Potential for phenol biodegradation in cloud waters. Biogeosciences 15:5733–5744.	2018	Atmospheric microbiome	Puy de Dôme, France	Impactor, filtration
9	Li X, Wu Z, Dang C, Zhang M, Zhao B, Cheng Z, Chen L, Zhong Z, Ye Y, Xia Y. 2021. A metagenomic-based method to study hospital air dust resistome. Chem Eng J 406:126854.	2021	Airborne bacteria	Hospital, China	Dust filtration
10	Liu H, Hu Z, Zhou M, Zhang H, Li Z, Zhang H, Hu J, Yao X, Lou L, Xi C, Zhu L, Xu X, Zheng P, Hu B. 2020. Airborne microorganisms exacerbate the formation of atmospheric ammonium and sulfate. Environ Pollut 263:114293.	2020	Atmospheric microbiome	China	Filtration
11	Liu M, Shen B, Gan Z, Liu J, Li Q, Ma T, Wang S, Liu L, Feng C, Liu H. 2023. Operation of air conditioners affects the microbial pathogenic potential in bedrooms: A metagenomics and culture-dependent study. Build Environ 239:110335.	2023	Airborne bacteria & fungi	China	Dust filtration
12	Luiken REC, Van Gompel L, Bossers A, Munk P, Joosten P, Hansen RB, Knudsen BE, García-Cobos S, Dewulf J, Aarestrup FM, Wagenaar JA, Smit LAM, Mevius DJ, Heederik DJJ, Schmitt H, Graveland H, van Essen A, Gonzalez-Zorn B, Moyano G, Sanders P, Chauvin C, David J, Battisti A, Caprioli A, Blaha T, Wadepohl K, Brandt M, Hald T, Duarte ASR, Wasyl D, Skarzyñska M, Zajac M, Daskalov H, Saatkamp HW, Stärk…	2020	Airborne bacteria	Livestock housing, Europe	Eelctrostatic dust collectors
13	Qin N, Liang P, Wu C, Wang G, Xu Q, Xiong X, Wang T, Zolfo M, Segata N, Qin H, Knight R, Gilbert JA, Zhu TF. 2020. Longitudinal survey of microbiome associated with particulate matter in a megacity. Genome Biol 21:1–11.	2020	Atmospheric microbiome	China	Filtration
14	Qu L, Chai T, Guo Z, Zhang Z, Huang Z, Li N. 2024. Studies on the airborne bacterial communities and antimicrobial resistance genes in duck houses based on metagenome and PCR analysis. Poult Sci 103:103365.	2024	Airborne bacteria	Livestock housing, China	Filtration
15	Tignat-Perrier R, Thollot A, Magand O, M. Vogel T, Larose C. 2020. Microbial functional signature in the atmospheric boundary layer. Biogeosciences 17:6081–6095.	2020	Atmospheric microbiome	Multiple sites worldwide	Filtration
16	Tringe SG, Zhang T, Liu X, Yu Y, Lee WH, Yap J, Yao F, Suan ST, Ing SK, Haynes M, Rohwer F, Wei CL, Tan P, Bristow J, Rubin EM, Ruan Y. 2008. The Airborne Metagenome in an Indoor Urban Environment. PLoS One 3:e1862.	2008	Airborne bacteria & fungi	Singapore	Filtration
17	Wu D, Jin L, Xie J, Liu H, Zhao J, Ye D, Li X dong. 2022. Inhalable antibiotic resistomes emitted from hospitals: metagenomic insights into bacterial hosts, clinical relevance, and environmental risks. Microbiome 10:1–16.	2022	Airborne bacteria & fungi	Hospital, China	Filtration
18	Yan H, Zhang L, Guo Z, Zhang H, Liu J. 2019. Production Phase Affects the Bioaerosol Microbial Composition and Functional Potential in Swine Confinement Buildings. Anim 2019, Vol 9, Page 90 9:90.	2019	Airborne bacteria	Livestock housing, China	Filtration
19	Yang Y, Zhou R, Chen B, Zhang T, Hu L, Zou S. 2018. Characterization of airborne antibiotic resistance genes from typical bioaerosol emission sources in the urban environment using metagenomic approach. Chemosphere 213:463–471.	2018	Airborne bacteria & fungi	Livestock farms, wastewater treatment plant, urban area, China	Filtration
20	Yooseph S, Andrews-Pfannkoch C, Tenney A, McQuaid J, Williamson S, Thiagarajan M, Brami D, Zeigler-Allen L, Hoffman J, Goll JB, Fadrosh D, Glass J, Adams MD, Friedman R, Venter JC. 2013. A Metagenomic Framework for the Study of Airborne Microbial Communities. PLoS One 8:e81862.	2013	Airborne bacteria & fungi	Multiple locations, USA	Wetted wall cyclone samplers
21	Zhang R min, Lian X lei, Shi L wei, Jiang L, Chen S shan, Haung W qing, Wu J en, Wu F jing, Sun J, Liao X ping, Chong Y xiao, Liu Y hong, Jiang C. 2023. Dynamic human exposure to airborne bacteria-associated antibiotic resistomes revealed by longitudinal personal monitoring data. Sci Total Environ 904:166799.	2023	Airborne bacteria	USA, China	Filtration
Amplicons: 16S/18S rRNA seq results used to infer functionality
1	Bai H, He LY, Wu DL, Gao FZ, Zhang M, Zou HY, Yao MS, Ying GG. 2022. Spread of airborne antibiotic resistance from animal farms to the environment: Dispersal pattern and exposure risk. Environ Int 158:106927.	2022	Airborne bacteria	Livestock housing, China	Agar collection
2	Cao Y, Yu X, Ju F, Zhan H, Jiang B, Kang H, Xie Z. 2021. Airborne bacterial community diversity, source and function along the Antarctic Coast. Sci Total Environ 765:142700.	2021	Airborne bacteria	Antarctic coast	Filtration
3	Chen Y, Zhu X, Hou Z, Wang Y, Zhou Y, Wang L, Liu L, Duan J, Jibril SM, Li C. 2021. RNA-Based Analysis Reveals High Diversity of Plant-Associated Active Fungi in the Atmosphere. Front Microbiol 12.	2021	Airborne fungi	China	Filtration
4	Ji L, Zhang Q, Fu X, Zheng L, Dong J, Wang J, Guo S. 2019. Feedback of airborne bacterial consortia to haze pollution with different PM2.5 levels in typical mountainous terrain of Jinan, China. Sci Total Environ 695:133912.	2019	Airborne bacteria	China	Impinger
5	Jiang X, Wang C, Guo J, Hou J, Guo X, Zhang H, Tan J, Li M, Li X, Zhu H. 2022. Global Meta-analysis of Airborne Bacterial Communities and Associations with Anthropogenic Activities. Environ Sci Technol 56:9891–9902.	2021	Airborne bacteria	Urban area, China	Filtration
6	Liu H, Hu Z, Zhou M, Zhang H, Zhang X, Yue Y, Yao X, Wang J, Xi C, Zheng P, Xu X, Hu B. 2022. PM2.5 drives bacterial functions for carbon, nitrogen, and sulfur cycles in the atmosphere. Environ Pollut 295:118715.	2022	Airborne bacteria	Urban area, China	Filtration
7	Nie C, Geng X, Ouyang H, Wang L, Li Z, Wang M, Sun X, Wu Y, Qin Y, Xu Y, Tang X, Chen J. 2023. Abundant bacteria and fungi attached to airborne particulates in vegetable plastic greenhouses. Sci Total Environ 857:159507.	2023	Airborne bacteria & fungi	Greenhouses, China	Filtration
8	Pan Y, Pan X, Xiao H, Xiao H. 2019. Structural Characteristics and Functional Implications of PM2.5 Bacterial Communities During Fall in Beijing and Shanghai, China. Front Microbiol 10:465134.	2022	Airborne bacteria	China	Filtration
9	Pan Y, Ren Q, Chen P, Wu J, Wu Z, Zhang G. 2021. Insight Into Microbial Community Aerosols Associated With Electronic Waste Handling Facilities by Culture-Dependent and Culture-Independent Methods. Front Public Heal 9:657784.	2021	Airborne bacteria	Electronic waste site, China	Impactor
10	Siriarchawatana P, Pumkaeo P, Harnpicharnchai P, Likhitrattanapisal S, Mayteeworakoon S, Boonsin W, Zhou X, Liang J, Cai L, Ingsriswang S. 2023. Temporal, compositional, and functional differences in the microbiome of Bangkok subway air environment. Environ Res 219:115065.	2023	Airborne bacteria	Subway, Thailand	AirDNA device, filtration
11	Wei M, Xu C, Xu X, Zhu C, Li J, Lv G. 2019. Characteristics of atmospheric bacterial and fungal communities in PM2.5 following biomass burning disturbance in a rural area of North China Plain. Sci Total Environ 651:2727–2739.	2019	Airborne bacteria & fungi	Agricultural area, China	Filtration
12	Zhou Y, Leung MHY, Tong X, Lee JYY, Lee PKH. 2021. City-Scale Meta-Analysis of Indoor Airborne Microbiota Reveals that Taxonomic and Functional Compositions Vary with Building Types. Environ Sci Technol 55:15051–15062.	2021	Airborne bacteria	Homes, commerical buildings, subways, China	Impactor, filtration
Amplicons: rRNA to infer activity
13	Amato P, Joly M, Besaury L, Oudart A, Taib N, Moné AI, Deguillaume L, Delort AM, Debroas D. 2017. Active microorganisms thrive among extremely diverse communities in cloud water. PLoS One 12.	2017	Atmospheric microbiome	Puy de Dôme, France	Cloud droplet impactor, filtration
14	Klein AM, Bohannan BJM, Jaffe DA, Levin DA, Green JL. 2016. Molecular evidence for metabolically active bacteria in the atmosphere. Front Microbiol 7:189949.	2016	Atmospheric microbiome	Mt. Bachelor, USA	SKC Biosampler
15	Krumins V, Mainelis G, Kerkhof LJ, Fennell DE. 2014. Substrate-Dependent rRNA Production in an Airborne Bacterium. Environ Sci Technol Lett 1:376–381.	2014	Sphingomonas aerolata	Laboratory study	Filtration
16	Womack AM, Artaxo PE, Ishida FY, Mueller RC, Saleska SR, Wiedemann KT, Bohannan BJM, Green JL. 2015. Characterization of active and total fungal communities in the atmosphere over the Amazon rainforest. Biogeosciences 12:6337–6349.	2015	Airborne fungi	Amazon rainforest, Brazil	SKC Biosampler
Quantitiative PCR of functional genes to infer activity
1	Bai H, He LY, Wu DL, Gao FZ, Zhang M, Zou HY, Yao MS, Ying GG. 2022. Spread of airborne antibiotic resistance from animal farms to the environment: Dispersal pattern and exposure risk. Environ Int 158:106927.	2022	Airborne bacteria	Livestock housing, China	Impactor
2	Hong PY, Li X, Yang X, Shinkai T, Zhang Y, Wang X, Mackie RI. 2012. Monitoring airborne biotic contaminants in the indoor environment of pig and poultry confinement buildings. Environ Microbiol 14:1420–1431.	2012	Airborne bacteria	Livestock housing, USA	Filtration
3	Li Y, Liao H, Yao H. 2019. Prevalence of antibiotic resistance genes in air-conditioning systems in hospitals, farms, and residences. Int J Environ Res Public Health 16:683.	2019	Airborne bacteria	Hospital, homes, livestock housing, China	AC dust collection
4	Li J, Cao J, Zhu YG, Chen QL, Shen F, Wu Y, Xu S, Fan H, Da G, Huang RJ, Wang J, De Jesus AL, Morawska L, Chan CK, Peccia J, Yao M. 2018. Global Survey of Antibiotic Resistance Genes in Air. Environ Sci Technol 52:10975–10984.	2018	Airborne bacteria	Urban areas, worldwide	Automobile AC dust collection
5	Liu H, Hu Z, Zhou M, Zhang H, Li Z, Zhang H, Hu J, Yao X, Lou L, Xi C, Zhu L, Xu X, Zheng P, Hu B. 2020. Airborne microorganisms exacerbate the formation of atmospheric ammonium and sulfate. Environ Pollut 263:114293.	2020	Atmospheric microbiome	China	Filtration
6	Liu H, Hu Z, Zhou M, Zhang H, Zhang X, Yue Y, Yao X, Wang J, Xi C, Zheng P, Xu X, Hu B. 2022. PM2.5 drives bacterial functions for carbon, nitrogen, and sulfur cycles in the atmosphere. Environ Pollut 295:118715.	2022	Airborne bacteria	Urban area, China	Filtration
7	Mazar Y, Cytryn E, Erel Y, Rudich Y. 2016. Effect of Dust Storms on the Atmospheric Microbiome in the Eastern Mediterranean. Environ Sci Technol 50:4194–4202.	2016	Atmospheric microbiome	Israel	Filtration
8	McEachran AD, Blackwell BR, Hanson JD, Wooten KJ, Mayer GD, Cox SB, Smith PN. 2015. Antibiotics, bacteria, and antibiotic resistance genes: Aerial transport from cattle feed yards via particulate matter. Environ Health Perspect 123:337–343.	2015	Airborne bacteria	Livestock housing, USA	Filtration
9	Pitkäranta M, Meklin T, Hyvärinen A, Nevalainen A, Paulin L, Auvinen P, Lignell U, Rintala H. 2011. Molecular profiling of fungal communities in moisture damaged buildings before and after remediation - A comparison of culture-dependent and culture-independent methods. BMC Microbiol 11:1–16.	2011	Airborne fungi	Office buildings, Finland	Dust collection
10	Qu L, Chai T, Guo Z, Zhang Z, Huang Z, Li N. 2024. Studies on the airborne bacterial communities and antimicrobial resistance genes in duck houses based on metagenome and PCR analysis. Poult Sci 103:103365.	2024	Airborne bacteria	Livestock housing, China	Impactor
11	Rossi F, Péguilhan R, Turgeon N, Veillette M, Baray JL, Deguillaume L, Amato P, Duchaine C. 2023. Quantification of antibiotic resistance genes (ARGs) in clouds at a mountain site (puy de Dôme, central France). Sci Total Environ 865:161264.	2023	Atmospheric microbiome	Puy de Dôme, France	Impinger, cloud droplet impactor
12	Smith BL, King MD. 2022. Aerosolization triggers immediate antibiotic resistance in bacteria. J Aerosol Sci 164:106017.	2022	Escherichia coli	Laboratory study	Wetted wall cyclone sampler
13	Wang Y, Wang C, Song L. 2019. Distribution of antibiotic resistance genes and bacteria from six atmospheric environments: Exposure risk to human. Sci Total Environ 694:133750.	2019	Airborne bacteria	Multiple locations, China	Filtration
14	Xie J, Jin L, He T, Chen B, Luo X, Feng B, Huang W, Li J, Fu P, Li X. 2019. Bacteria and Antibiotic Resistance Genes (ARGs) in PM 2.5 from China: Implications for Human Exposure. Environ Sci Technol 53:963–972.	2019	Airborne bacteria	Multiple locations, China	Filtration
15	Yan X, Ma J, Chen X, Lei M, Li T, Han Y. 2022. Characteristics of airborne bacterial communities and antibiotic resistance genes under different air quality levels. Environ Int 161:107127.	2022	Airborne bacteria	China	Filtration
16	Yu Y, Liang Z, Liao W, Ye Z, Li G, An T. 2021. Contributions of meat waste decomposition to the abundance and diversity of pathogens and antibiotic-resistance genes in the atmosphere. Sci Total Environ 784:147128.	2021	Airborne bacteria	China	Impactor
17	Song L, Wang C, Jiang G, Ma J, Li Y, Chen H, Guo J. 2021. Bioaerosol is an important transmission route of antibiotic resistance genes in pig farms. Environ Int 154:106559.	2021	Airborne bacteria	Livestock housing, China	Filtration
18	Zhang T, Li X, Wang M, Chen H, Yang Y, Chen Q lin, Yao M. 2019. Time-resolved spread of antibiotic resistance genes in highly polluted air. Environ Int 127:333–339.	2019	Airborne bacteria	China	Impactor
19	Zhou ZC, Liu Y, Lin ZJ, Shuai XY, Zhu L, Xu L, Meng LX, Sun YJ, Chen H. 2021. Spread of antibiotic resistance genes and microbiota in airborne particulate matter, dust, and human airways in the urban hospital. Environ Int 153:106501.	2021	Airborne bacteria	Hospital, China	Filtration, dust collection
20	Zhu G, Wang X, Yang T, Su J, Qin Y, Wang S, Gillings M, Wang C, Ju F, Lan B, Liu C, Li H, Long XE, Wang X, Jetten MSM, Wang Z, Zhu YG. 2021. Air pollution could drive global dissemination of antibiotic resistance genes. ISME J 15:270–281.	2021	Airborne bacteria	Urban areas, China, N. America, Europe	Snow collection
Other: Functionality evidenced in another way
1	Amato P, Demeer F, Melaouhi A, Fontanella S, Martin-Biesse AS, Sancelme M, Laj P, Delort AM. 2007. A fate for organic acids, formaldehyde and methanol in cloud water: their biotransformation by micro-organisms. Atmos Chem Phys 7:4159–4169.	2007	Atmospheric microbiome	Puy de Dôme, France	Impactor, filtration
2	Dillon KP, Krumins V, Deshpande A, Kerkhof LJ, Mainelis G, Fennell DE. 2022. Characterization and DNA Stable-Isotope Probing of Methanotrophic Bioaerosols. Microbiol Spectr 10.	2022	Airborne bacteria	USA	SKC Biosampler
3	Durand S, Amato P, Sancelme M, Delort AM, Combourieu B, Besse-Hoggan P. 2006. First isolation and characterization of a bacterial strain that biotransforms the herbicide mesotrione. Lett Appl Microbiol 43:222–228.	2006	Airborne bacteria	Puy de Dôme, laboratory study	Cloud water collection, culture
4	Joly M, Amato P, Sancelme M, Vinatier V, Abrantes M, Deguillaume L, Delort AM. 2015. Survival of microbial isolates from clouds toward simulated atmospheric stress factors. Atmos Environ 117:92–98.	2015	Airborne bacteria & fungi	Puy de Dôme, laboratory study	Cloud water collection, culture
5	Lallement A, Besaury L, Tixier E, Sancelme M, Amato P, Vinatier V, Canet I, Polyakova O V, Artaev VB, Lebedev AT, Deguillaume L, Mailhot G, Delort AM. 2018. Potential for phenol biodegradation in cloud waters. Biogeosciences 15:5733–5744.	2018	Atmospheric microbiome	Puy de Dôme, France	Impactor, filtration
6	Šantl-Temkiv T, Finster K, Hansen BM, Pašić L, Karlson UG. 2013. Viable methanotrophic bacteria enriched from air and rain can oxidize methane at cloud-like conditions. Aerobiologia (Bologna) 29:373–384.	2013	Airborne bacteria	Laboratory study	Culturing of isolates
7	Vaïtilingom M, Amato P, Sancelme M, Laj P, Leriche M, Delort AM. 2010. Contribution of microbial activity to carbon chemistry in clouds. Appl Environ Microbiol 76:23–29.	2010	Atmospheric microbiome	Puy de Dôme, laboratory study	Culturing of isolates
Other: Mutants w/ single gene knockouts
8	Ng TW, Chan WL, Lai KM. 2017. Importance of stress-response genes to the survival of airborne Escherichia coli under different levels of relative humidity. AMB Express 7:71.	2017	Escherichia coli	Laboratory study	Filtration
9	Ng TW, Ip M, Chao CYH, Tang JW, Lai KP, Fu SC, Leung WT, Lai KM. 2018. Differential gene expression in Escherichia coli during aerosolization from liquid suspension. Appl Microbiol Biotechnol 102:6257–6267.	2018	Escherichia coli	Laboratory study	Filtration
10	Ng TW, Chan WL, Lai KM. 2018. Influence of membrane fatty acid composition and fluidity on airborne survival of Escherichia coli. Appl Microbiol Biotechnol 102:3327–3336.	2017	Escherichia coli	Laboratory study	Filtration

## Sheet: SI Table 2
Table S2: Publications that employ mRNA sequencing (transcriptomics or metatranscriptomics) to study three primary exposure routes for human-microbiome interaction in the built environment. Study counts were used in the generation of SI Figure 1.
				Type of microorganism	Location
Count	Built Environment Biome	Reference	Sample Type
1	air	Amato P, Besaury L, Joly M, Penaud B, Deguillaume L, Delort AM. 2019. Metatranscriptomic exploration of microbial functioning in clouds. Sci Rep 9:1–12.	Cloud water	Atmospheric microbiome	Puy de Dôme, France
2	air	Barnes NM, Wu H. 2022. Mechanisms regulating the airborne survival of Klebsiella pneumoniae under different relative humidity and temperature levels. Indoor Air 32.	Air	Klebsiella pneumoniae	Laboratory study
3	air	Lallement A, Besaury L, Tixier E, Sancelme M, Amato P, Vinatier V, Canet I, Polyakova O V., Artaev VB, Lebedev AT, Deguillaume L, Mailhot G, Delort AM. 2018. Potential for phenol biodegradation in cloud waters. Biogeosciences 15:5733–5744.	Cloud water	Atmospheric microbiome	Puy de Dôme, France
4	air	Ng TW, Ip M, Chao CYH, Tang JW, Lai KP, Fu SC, Leung WT, Lai KM. 2018. Differential gene expression in Escherichia coli during aerosolization from liquid suspension. Appl Microbiol Biotechnol 102:6257–6267.	Air	Escherichia coli	Laboratory study
5	air	Peguilhan R, Rossi F, Joly M, Nasr E, Batut B, Enault F, Ervens B, Amato P. 2024. Clouds influence the functioning of airborne microorganisms. Biogeosciences, preprint 1–27.	Air, clouds	Atmospheric microbiome	Puy de Dôme, France
1	water	Stamps BW, Leddy MB, Plumlee MH, Hasan NA, Colwell RR, Spear JR. 2018. Characterization of the microbiome at the world’s largest potable water reuse facility. Front Microbiol 9:415288.	Drinking Water / Distribution	Aquatic microbiome	Water treatment plant, USA
2	water	Zhu J, Liu R, Cao N, Yu J, Liu X, Yu Z. 2019. Mycobacterial metabolic characteristics in a water meter biofilm revealed by metagenomics and metatranscriptomics. Water Res 153:315–323.	Drinking Water / Distribution	Mycobacteria	Residential water meters, China
3	water	Ju F, Beck K, Yin X, Maccagnan A, McArdell CS, Singer HP, Johnson DR, Zhang T, Bürgmann H. 2019. Wastewater treatment plant resistomes are shaped by bacterial composition, genetic exchange, and upregulated expression in the effluent microbiomes. ISME J 13:346–360.	Drinking Water / Distribution	Aquatic microbiome	Water treatement plants, Switzerland
4	water	Yu K, Zhang T. 2012. Metagenomic and metatranscriptomic analysis of microbial community structure and gene expression of activated sludge. PLoS One 7:e38183.	Wastewater	Activated sludge microbiome	Water treatment plant, China
5	water	Cai L, Yu K, Yang Y, Chen BW, Li XD, Zhang T. 2013. Metagenomic exploration reveals high levels of microbial arsenic metabolism genes in activated sludge and coastal sediments. Appl Microbiol Biotechnol 97:9579–9588.	Wastewater	Activated sludge and aquatic microbiome	Multiple sites, China
6	water	Delforno TP, Macedo TZ, Midoux C, Lacerda G V., Rué O, Mariadassou M, Loux V, Varesche MBA, Bouchez T, Bize A, Oliveira VM. 2019. Comparative metatranscriptomic analysis of anaerobic digesters treating anionic surfactant contaminated wastewater. Sci Total Environ 649:482–494.	Wastewater	Wastewater microbiome	Laboratory study, Brazil
7	water	Xia Y, Yang C, Zhang T. 2018. Microbial effects of part-stream low-frequency ultrasonic pretreatment on sludge anaerobic digestion as revealed by high-throughput sequencing-based metagenomics and metatranscriptomics. Biotechnol Biofuels 11:1–14.	Wastewater	Activated sludge microbiome	Water treatment plant, China
8	water	Crovadore J, Soljan V, Calmin G, Chablais R, Cochard B, Lefort F. 2017. Metatranscriptomic and metagenomic description of the bacterial nitrogen metabolism in waste water wet oxidation effluents. Heliyon 3:e00427.	Wastewater	Wastewater microbiome	Laboratory study, Switzerland
9	water	Liu Z, Klümper U, Liu Y, Yang Y, Wei Q, Lin JG, Gu JD, Li M. 2019. Metagenomic and metatranscriptomic analyses reveal activity and hosts of antibiotic resistance genes in activated sludge. Environ Int 129:208–220.	Wastewater	Activated sludge microbiome	Water treatment plants, Taiwan
1	fomites	Wright JR, Ly TT, Cromwell KB, Brislawn CJ, Chen See JR, Anderson SLC, Pellegrino J, Peachey L, Walls CY, Lloyd CM, Jones OY, Lawrence MW, Bess JA, Wall AC, Shope AJ, Lamendella R. 2023. Assessment of a novel continuous cleaning device using metatranscriptomics in diverse hospital environments. Front Med Technol 5:1015507.	Surfaces	Microbiome of high-touch surfaces in hospitals	Hospital, USA
2	fomites	Ternus KL, Keplinger NC, Kappell AD, Godbold GD, Palsikar V, Acevedo CA, Weber KL, LeSassier DS, Schulte KQ, Westfall NM, Hewitt FC. 2021. Detection of ESKAPE pathogens and Clostridioides difficile in Simulated Skin Transmission Events with Metagenomic and Metatranscriptomic Sequencing. bioRxiv 2021.03.04.433847.	Skin	Human pathogens and skin microbiome	Laboratory study, USA
3	fomites	Westover C, Rahmatulloev S, Danko D, Afshin EE, O’Hara NB, Ounit R, Bezdan D, Mason CE. 2023. Ozone Disinfection for Elimination of Bacteria and Degradation of SARS-CoV2 RNA for Medical Environments. Genes (Basel) 14:85.	Surfaces	Escherichia coli, Escherichia faecalis, Bacillus subtilis, & Deinococcus radiodurans	Laboratory study, USA
4	fomites	Hegarty B, Dannemiller KC, Peccia J. 2018. Gene expression of indoor fungal communities under damp building conditions: Implications for human health. Indoor Air 28:548–558.	Dust	Fungal microbiome, build environment	Laboratory study, USA
